# Supplementary material for: Phase I study of Y101D, a bispecific antibody targeting PD-L1 and TGF-β in patients with advanced solid tumors
Source: Oncologist. 2026 Apr 8;31(6):oyag133. doi: 10.1093/oncolo/oyag133 (PMC13181260; doi:10.1093/oncolo/oyag133)
Supplement: oyag133_Supplementary_Data [file oyag133_supplementary_data.zip]

Archive with 3 entries (3 files):
- ctr-Supplemental table- clean- R2.docx
- ctr-Supplemental figures- clean- R2.docx
- ctr-Supplemental Methods- clean-R2.docx
